# Supplementary material for: A Proof-of-Concept Inhibitor of Endothelial Lipase Suppresses Triple-Negative Breast Cancer Cells by Hijacking the Mitochondrial Function
Source: Cancers (Basel). 2022 Aug 2;14(15):3763. doi: 10.3390/cancers14153763 (PMC9367514; doi:10.3390/cancers14153763)
Supplement: Supplementary file 1 [file cancers-14-03763-s001.zip]

Archive with 1 entries (1 files):
- Suppemental Materials and Data_Final.pdf
